# Supplementary material for: Description of a New Species and Lectotypification of Two Names in Impatiens Sect. Racemosae (Balsaminaceae) from China
Source: Plants (Basel). 2021 Aug 31;10(9):1812. doi: 10.3390/plants10091812 (PMC8469104; doi:10.3390/plants10091812)
Supplement: Supplementary file 1 [file plants-10-01812-s001.zip]

Archive with 1 entries (1 files):
- Table S1. Genbank accession numbers.xlsx
