# Supplementary material for: Description of a New Species and Lectotypification of Two Names in Impatiens Sect. Racemosae (Balsaminaceae) from China
Source: Plants (Basel). 2021 Aug 31;10(9):1812. doi: 10.3390/plants10091812 (PMC8469104; doi:10.3390/plants10091812)
Supplement: Supplementary file 1 [file plants-10-01812-s001.zip › Table S1. Genbank accession numbers.xlsx]

## Sheet: Sheet1
Species name	ITS	atpB-rbcL
Hydrocera triflora (L.) Wight & Arn.	AY348853	DQ147895
I. amphorata Edgew.	AY348740
I. angulata S.X. Yu, Y.L. Chen & H.N. Qin	KP776060	KP776010
I. apalophylla Hook. f.	KP776061	KP776011
I. aquatilis Hook. f.	AY348745	DQ147811
I. arguta Hook. f. & Thomson	AY348746	DQ147812
I. aureliana Hook. f.	AY348747	DQ147814
I. auricoma Baill.	AY348748	DQ147815
I. balansae Hook. f.	KP776062	KP776012
I. balsamina L.	AY348749	DQ147816
I. barbata H. F. Comber	AY348750	DQ147818
I. begoniifolia S. Akiyama & H. Ohba	AY348752	DQ147819
I. bequaertii De Wild.	AY348753	DQ147820
I. bicornuta Wall.	AY348754	DQ147821
I. blinii Lévl.	KP776063	KP776013
I. brachycentra Kar. & Kir.	AY348756
I. burtonii Hook. f.	AY348757
I. campanulata Wight	AY348758	DQ147822
I. capensis Meerb.	AY348759	DQ147823
I. chekiangensis Y.L. Chen	KP776064	KP776014
I. chinensis L.	AY348761	DQ147825
I. chishuiensis Y.X. Xiong	KP776065	KP776015
I. chlorosepala Hand. -Mazz.	KP776067	KP776017
I. clavigera Hook. f.	KP776068	KP776018
I. columbaria J. J. Bos	AY348764	DQ147828
I. conchibracteata Y.L. Chen	AY348765	DQ147829
I. corchorifolia Franch.	AY348767	DQ147831
I. cyanantha Hook. f.	AY348770	DQ147833
I. cyathiflora Hook. f.	AY348771	DQ147834
I. cymbifera Hook. f.	KP776069	KP776019
I. davidii Franch.	KP776070	KP776020
I. delavayi Franch.	AY348773	DQ147836
I. desmantha Hook. f.	AY348774	DQ147837
I. drepanophora Hook. f.	AY348776	DQ147838
I. duclouxii Hook. f.	KP776071	KP776021
I. eubotrya Miq.	AY348777
I. faberi Hook. f.	AY348778	DQ147841
I. falcifer Hook. f.	KP776072	KP776022
I. fischeri Warb.	AY348781	DQ147843
I. fissicornis Maxim.	AY348782	DQ147844
I. flanaganae Hemsl	AY348783	DQ147846
I. forrestii Hook. f. ex W. W. Smith	AY348784	DQ147847
I. fragicolor C. Marquand & Airy Shaw	KP776073	KP776023
I. gongshanensis Y.L. Chen	KP776074	KP776024
I. harae H. Ohba & S. Akiyama	KP776075	KP776025
I. holocentra Hand. - Mazz.	AY348793
I. hongkongensis Grey-Wilson	KP776076	KP776027
I. hunanensis Y.L. Chen	KP776077	KP776028
I. imbecilla Hook. f.	AY348796	DQ147851
I. kerriae Craib	AY348799	DQ147853
I. lateristachys Y.L. Chen & Y. Q. Lu	KP776078	KP776030
I. laxiflora Edgew	KP776079	KP776031
I. lecomtei Hook. f.	AY348802	DQ147855
I. leptocaulon Hook. f.	KP776080	KP776032
I. loburifera S.X. Yu	KP776081	KP776033
I. longiaristata S. Peng, G. W. Hu & Q. F. Wang	MW854633	MW858071
I. longiloba Craib	KC905494	KC905571
I. macrovexilla Y.L. Chen	KP776082	KP776034
I. margaritifera Hook. f.	KP776084	KP776036
I. mengtzeana Hook. f.	AY348806	DQ147858
I. meruensis Gilg.	AY348807	DQ147859
I. microstachys Hook. f.	KP776085
I. monticola Hook. f.	AY348810	DQ147860
I. morsei Hook. f.	KP776086	KP776037
I. napoensis Y.L. Chen	AY348811	DQ147861
I. neglecta Y.L. Xu & Y.L. Chen	KP776087	KP776038
I. niamniamensis Gilg.	AY348812	DQ147862
I. noli-tangere L.	KP776088	KP776039
I. nubigena W. W. Smith	KP776089	KP776040
I. nyimana C. Marquand & Airy-Shaw	KP776090	KP776041
I. obesa Hook. f.	KP776091	KP776042
I. omeiana Hook. f.	KP776092	DQ147864
I. oxyanthera Hook. f.	AY348814	DQ147865
I. pandurata Y. H. Tan & S. X. Yu	KU042074	KU042072
I. parviflora DC.	AY348816	DQ147866
I. pingxiangensis H.Y. Bi & S.X. Yu	KP776093	KP776043
I. piufanensis Hook. f.	KP776094
I. platychlaena Hook. f.	AY348818	DQ147867
I. platypetala Lindl.	AY348819	DQ147868
I. platysepala Y.L. Chen	KP776095	KP776044
I. poculifer Hook. f.	AY348820	DQ147870
I. porrecta Wall.	MT160748	MT164535
I. pseudoviola Gilg.	AY348822	DQ147871
I. pterosepala Hook. f.	KP776097	KP776046
I. purpurea Hand.-Mazz.	AY348823	DQ147872
I. quintadecimacopii G. W. Hu & Q. F. Wang	MT160749	MT164536
I. racemosa DC.	KP776098	DQ147873
I. radiata Hook. f.	AY348824	KP776047
I. rectangula Hand.-Mazz.	AY348825	DQ147874
I. rothii Hook. f.	AY348827
I. rubrostriata Hook. f.	AY348828	DQ147876
I. scabrida DC.	KP776099	DQ147877
I. scullyi Hook. F.	KP776100	KP776048
I. scutisepala Hook. f.	AY348830	DQ147878
I. siculifer Hook. f.	KP776101	KP776049
I. sodenii Engl. & Warb. ex Engl.	AY348832	DQ147879
I. soulieana Hook. f.	AY348833	DQ147880
I. spathulata Y.X. Xiong	KP776102	KP776050
I. stenosepala Pritz. ex Diels	AY348835	DQ147881
I. stuhlmannii Warb.	AY348836
I. subabortiva H. Perrier	AY348837
I. sulcata Wall.	KP776103	KP776051
I. sunkoshiensis S. Akiyama, H. Ohba & Wakab.	KP776104	KP776052
I. taronensis Hand. -Mazz.	AY348838	DQ147882
I. tayemonii Hayata	AY348839
I. teitensis Grey-Wilson	AY348840	DQ147883
I. textorii Miquel	AY348841
I. tienmushanica Y.L. Chen	KP776105	KP776053
I. tinctoria A. Rich.	AY348842	DQ147884
I. tortisepala Hook. f.	KP776106	KP776054
I. trichosepala Y.L. Chen	AY348843	DQ147885
I. tuberculata Hook. f. & Thomson	KP776107	KP776055
I. tuberosa H. Perrier	AY348844	DQ147886
I. tubulosa Hemsl. ex F. B. Forbes & Hemsl.	KP776108	KP776056
I. uliginosa Franch.	AY348845	DQ147887
I. urticifolia Wall.	KP776109
I. vilersi Costantin & Poisson	AY348848
I. walleriana Hook. f.	AY348849	DQ147892
I. wenshanensis S.H. Huang	KP776110	KP776057
I. wilsonii Hook. f.	KP776111	KP776058
I. xanthina H. F. Comber	AY348850	DQ147893
I. yaoshanensis K.M. Liu & Y.Y. Cong	KP776112	KP776059
Marcgravia umbellata L.	AY452669	DQ147897
Norantea guianensis Aubl.	AY348855	DQ147898
